# Supplementary material for: Lactiplantibacillus plantarum ST-III and Lacticaseibacillus rhamnosus KF7 Enhance the Intestinal Epithelial Barrier in a Dual-Environment In Vitro Co-Culture Model
Source: Microorganisms. 2024 Apr 26;12(5):873. doi: 10.3390/microorganisms12050873 (PMC11124027; doi:10.3390/microorganisms12050873)
Supplement: Supplementary file 1 [file microorganisms-12-00873-s001.zip]

Archive with 1 entries (1 files):
- microorganisms-2952295-supplementary.pdf
